# Supplementary material for: PCLDA: An interpretable cell annotation tool for single-cell RNA-sequencing data based on simple statistical methods
Source: Comput Struct Biotechnol J. 2025 Jul 23;27:3264–74. doi: 10.1016/j.csbj.2025.07.019 (PMC12329077; doi:10.1016/j.csbj.2025.07.019)
Supplement: MMC 2 — Supplementary Table S5-6. [file mmc2.xls]

## Sheet: Table_S5
Table S5. Condifence score for each cell type.
dataset_name	celltype_index	CellType	Accuracy	MeanConfidence	NumCells
(iD,CL)	1	acinar	0.474	0.976	274
(iD,CL)	2	beta	0.989	1	445
(iD,CL)	3	delta	0.951	0.998	203
(iD,CL)	4	activated_stellate	0.989	1	90
(iD,CL)	5	ductal	0.996	1	258
(iD,CL)	6	alpha	0.974	0.999	843
(iD,CL)	7	epsilon	1	0.878	4
(iD,CL)	8	gamma	0.991	1	110
(iD,CL)	9	endothelial	1	1	21
(iD,CL)	10	quiescent_stellate	0.667	1	12
(iD,CL)	11	macrophage	1	1	15
(iD,CL)	12	schwann	1	1	4
(iD,CL)	13	mast	1	1	6
(iD,CL)	14	MeanAcrossCellTypes	0.925	0.989	2285
(iD,SM)	1	acinar	NA	NA	0
(iD,SM)	2	beta	0.983	1	472
(iD,SM)	3	delta	0.918	1	49
(iD,SM)	4	activated_stellate	NA	NA	0
(iD,SM)	5	ductal	NA	NA	0
(iD,SM)	6	alpha	0.985	0.999	886
(iD,SM)	7	epsilon	NA	NA	0
(iD,SM)	8	gamma	0.953	1	85
(iD,SM)	9	endothelial	NA	NA	0
(iD,SM)	10	quiescent_stellate	NA	NA	0
(iD,SM)	11	macrophage	NA	NA	0
(iD,SM)	12	schwann	NA	NA	0
(iD,SM)	13	mast	NA	NA	0
(iD,SM)	14	MeanAcrossCellTypes	0.96	1	1492
(CL,SM)	1	gamma	0.941	1	85
(CL,SM)	2	acinar	NA	NA	0
(CL,SM)	3	alpha	0.993	1	886
(CL,SM)	4	delta	0.918	1	49
(CL,SM)	5	beta	0.981	0.999	472
(CL,SM)	6	ductal	NA	NA	0
(CL,SM)	7	endothelial	NA	NA	0
(CL,SM)	8	activated_stellate	NA	NA	0
(CL,SM)	9	schwann	NA	NA	0
(CL,SM)	10	mast	NA	NA	0
(CL,SM)	11	macrophage	NA	NA	0
(CL,SM)	12	epsilon	NA	NA	0
(CL,SM)	13	quiescent_stellate	NA	NA	0
(CL,SM)	14	MeanAcrossCellTypes	0.958	1	1492
(SM2,CL)	1	gamma	0.991	1	110
(SM2,CL)	2	alpha	0.986	1	843
(SM2,CL)	3	delta	0.941	0.998	203
(SM2,CL)	4	beta	0.991	1	445
(SM2,CL)	5	acinar	0.996	1	274
(SM2,CL)	6	ductal	0.984	1	258
(SM2,CL)	7	activated_stellate	0.978	0.998	90
(SM2,CL)	8	macrophage	1	1	15
(SM2,CL)	9	epsilon	0.75	1	4
(SM2,CL)	10	mast	0.833	1	6
(SM2,CL)	11	endothelial	1	1	21
(SM2,CL)	12	schwann	1	1	4
(SM2,CL)	13	quiescent_stellate	0.25	1	12
(SM2,CL)	14	MeanAcrossCellTypes	0.9	1	2285
(DR, SM)	1	Neurons	0.99	1	1573
(DR, SM)	2	Pars tuberalis	NA	NA	0
(DR, SM)	3	Mural cells	NA	NA	0
(DR, SM)	4	Ependymocytes	NA	NA	0
(DR, SM)	5	Oligodendrocytes	1	0.989	38
(DR, SM)	6	Tanycytes	NA	NA	0
(DR, SM)	7	Endothelial cells	0.724	0.999	29
(DR, SM)	8	VLMCs	NA	NA	0
(DR, SM)	9	Astrocytes	1	1	43
(DR, SM)	10	PVMs & Microglia	1	1	22
(DR, SM)	11	OPC	1	1	22
(DR, SM)	12	MeanAcrossCellTypes	0.952	0.998	1727
(10X(v2),10X(v3))	1	B cell	1	1	346
(10X(v2),10X(v3))	2	Cytotoxic T cell	0.917	0.981	962
(10X(v2),10X(v3))	3	Dendritic cell	0.605	1	38
(10X(v2),10X(v3))	4	CD4+ T cell	0.759	0.992	960
(10X(v2),10X(v3))	5	Megakaryocyte	0.996	1	270
(10X(v2),10X(v3))	6	Natural killer cell	0.845	0.984	194
(10X(v2),10X(v3))	7	CD16+ monocyte	1	1	98
(10X(v2),10X(v3))	8	CD14+ monocyte	0.955	0.999	354
(10X(v2),10X(v3))	9	Plasmacytoid dendritic cell	NA	NA	0
(10X(v2),10X(v3))	10	MeanAcrossCellTypes	0.885	0.994	3222
(10X(v2), DR)	1	B cell	0.991	0.999	1405
(10X(v2), DR)	2	Cytotoxic T cell	0.857	0.971	1978
(10X(v2), DR)	3	Dendritic cell	0.848	0.999	46
(10X(v2), DR)	4	CD4+ T cell	0.945	0.995	2061
(10X(v2), DR)	5	Megakaryocyte	0.963	1	27
(10X(v2), DR)	6	Natural killer cell	0.742	0.98	484
(10X(v2), DR)	7	CD16+ monocyte	0.864	0.999	198
(10X(v2), DR)	8	CD14+ monocyte	0.395	0.984	357
(10X(v2), DR)	9	Plasmacytoid dendritic cell	0.821	1	28
(10X(v2), DR)	10	MeanAcrossCellTypes	0.825	0.992	6584
(10X(v2), CL)	1	B cell	0.988	1	80
(10X(v2), CL)	2	Cytotoxic T cell	0.822	0.964	174
(10X(v2), CL)	3	Dendritic cell	NA	NA	0
(10X(v2), CL)	4	CD4+ T cell	0.812	0.976	160
(10X(v2), CL)	5	Megakaryocyte	0.556	0.986	18
(10X(v2), CL)	6	Natural killer cell	0.833	0.986	42
(10X(v2), CL)	7	CD16+ monocyte	0.81	1	21
(10X(v2), CL)	8	CD14+ monocyte	0.645	1	31
(10X(v2), CL)	9	Plasmacytoid dendritic cell	NA	NA	0
(10X(v2), CL)	10	MeanAcrossCellTypes	0.781	0.987	526
(10X(v2), SM2)	1	B cell	0.975	1	79
(10X(v2), SM2)	2	Cytotoxic T cell	0.839	0.981	193
(10X(v2), SM2)	3	Dendritic cell	NA	NA	0
(10X(v2), SM2)	4	CD4+ T cell	0.893	0.983	112
(10X(v2), SM2)	5	Megakaryocyte	1	1	14
(10X(v2), SM2)	6	Natural killer cell	0.72	0.992	50
(10X(v2), SM2)	7	CD16+ monocyte	0.944	1	18
(10X(v2), SM2)	8	CD14+ monocyte	0.85	1	60
(10X(v2), SM2)	9	Plasmacytoid dendritic cell	NA	NA	0
(10X(v2), SM2)	10	MeanAcrossCellTypes	0.889	0.994	526
(10X(v3), CL)	1	CD4+ T cell	0.925	0.991	160
(10X(v3), CL)	2	Cytotoxic T cell	0.736	0.963	174
(10X(v3), CL)	3	Dendritic cell	NA	NA	0
(10X(v3), CL)	4	B cell	0.975	1	80
(10X(v3), CL)	5	CD14+ monocyte	0.613	1	31
(10X(v3), CL)	6	Natural killer cell	0.905	0.975	42
(10X(v3), CL)	7	Megakaryocyte	1	1	18
(10X(v3), CL)	8	CD16+ monocyte	0.762	1	21
(10X(v3), CL)	9	MeanAcrossCellTypes	0.845	0.99	526
(10X(v3), SM2)	1	CD4+ T cell	0.973	0.992	112
(10X(v3), SM2)	2	Cytotoxic T cell	0.606	0.979	193
(10X(v3), SM2)	3	Dendritic cell	NA	NA	0
(10X(v3), SM2)	4	B cell	0.975	1	79
(10X(v3), SM2)	5	CD14+ monocyte	0.883	1	60
(10X(v3), SM2)	6	Natural killer cell	0.74	0.966	50
(10X(v3), SM2)	7	Megakaryocyte	1	1	14
(10X(v3), SM2)	8	CD16+ monocyte	0.944	1	18
(10X(v3), SM2)	9	MeanAcrossCellTypes	0.874	0.991	526
(DR, CL)	1	CD4+ T cell	0.812	0.978	160
(DR, CL)	2	Cytotoxic T cell	0.856	0.984	174
(DR, CL)	3	Natural killer cell	0.905	0.989	42
(DR, CL)	4	CD14+ monocyte	0.806	0.983	31
(DR, CL)	5	CD16+ monocyte	0.714	0.969	21
(DR, CL)	6	B cell	0.988	1	80
(DR, CL)	7	Dendritic cell	NA	NA	0
(DR, CL)	8	Megakaryocyte	0.444	0.966	18
(DR, CL)	9	Plasmacytoid dendritic cell	NA	NA	0
(DR, CL)	10	MeanAcrossCellTypes	0.789	0.981	526
(DR, SM2)	1	CD4+ T cell	0.92	0.983	112
(DR, SM2)	2	Cytotoxic T cell	0.803	0.956	193
(DR, SM2)	3	Natural killer cell	0.82	0.98	50
(DR, SM2)	4	CD14+ monocyte	0.833	0.95	60
(DR, SM2)	5	CD16+ monocyte	1	0.954	18
(DR, SM2)	6	B cell	0.975	1	79
(DR, SM2)	7	Dendritic cell	NA	NA	0
(DR, SM2)	8	Megakaryocyte	0.929	0.997	14
(DR, SM2)	9	Plasmacytoid dendritic cell	NA	NA	0
(DR, SM2)	10	MeanAcrossCellTypes	0.897	0.974	526
(iD,10X(v2))	1	Cytotoxic T cell	0.919	0.976	694
(iD,10X(v2))	2	CD14+ monocyte	0.977	1	436
(iD,10X(v2))	3	CD16+ monocyte	0.98	1	50
(iD,10X(v2))	4	B cell	0.992	0.999	862
(iD,10X(v2))	5	CD4+ T cell	0.939	0.99	963
(iD,10X(v2))	6	Megakaryocyte	1	1	32
(iD,10X(v2))	7	Plasmacytoid dendritic cell	1	1	30
(iD,10X(v2))	8	Dendritic cell	0.987	0.994	76
(iD,10X(v2))	9	Natural killer cell	0.963	0.996	219
(iD,10X(v2))	10	MeanAcrossCellTypes	0.973	0.995	3362
(iD,10X(v3))	1	Cytotoxic T cell	0.951	0.988	962
(iD,10X(v3))	2	CD14+ monocyte	0.938	0.996	354
(iD,10X(v3))	3	CD16+ monocyte	1	1	98
(iD,10X(v3))	4	B cell	1	0.999	346
(iD,10X(v3))	5	CD4+ T cell	0.828	0.977	960
(iD,10X(v3))	6	Megakaryocyte	0.859	0.987	270
(iD,10X(v3))	7	Plasmacytoid dendritic cell	NA	NA	0
(iD,10X(v3))	8	Dendritic cell	0.526	0.984	38
(iD,10X(v3))	9	Natural killer cell	0.845	0.979	194
(iD,10X(v3))	10	MeanAcrossCellTypes	0.868	0.989	3222
(iD,DR)	1	Cytotoxic T cell	0.92	0.972	1978
(iD,DR)	2	CD14+ monocyte	0.658	0.984	357
(iD,DR)	3	CD16+ monocyte	0.924	0.995	198
(iD,DR)	4	B cell	0.979	0.996	1405
(iD,DR)	5	CD4+ T cell	0.907	0.977	2061
(iD,DR)	6	Megakaryocyte	1	1	27
(iD,DR)	7	Plasmacytoid dendritic cell	0.929	0.976	28
(iD,DR)	8	Dendritic cell	0.826	0.989	46
(iD,DR)	9	Natural killer cell	0.607	0.978	484
(iD,DR)	10	MeanAcrossCellTypes	0.861	0.985	6584
(iD,SW)	1	Cytotoxic T cell	0.711	0.971	1278
(iD,SW)	2	CD14+ monocyte	0.859	0.978	1255
(iD,SW)	3	CD16+ monocyte	NA	NA	0
(iD,SW)	4	B cell	0.983	0.992	527
(iD,SW)	5	CD4+ T cell	0.799	0.967	566
(iD,SW)	6	Megakaryocyte	0.842	0.982	38
(iD,SW)	7	Plasmacytoid dendritic cell	0.654	0.996	26
(iD,SW)	8	Dendritic cell	0.919	0.986	37
(iD,SW)	9	Natural killer cell	NA	NA	0
(iD,SW)	10	MeanAcrossCellTypes	0.824	0.982	3727
(iD,CL)	1	Cytotoxic T cell	0.856	0.977	174
(iD,CL)	2	CD14+ monocyte	0.645	1	31
(iD,CL)	3	CD16+ monocyte	0.81	0.998	21
(iD,CL)	4	B cell	0.963	0.996	80
(iD,CL)	5	CD4+ T cell	0.869	0.97	160
(iD,CL)	6	Megakaryocyte	0.778	1	18
(iD,CL)	7	Plasmacytoid dendritic cell	NA	NA	0
(iD,CL)	8	Dendritic cell	NA	NA	0
(iD,CL)	9	Natural killer cell	0.81	0.983	42
(iD,CL)	10	MeanAcrossCellTypes	0.819	0.989	526
(iD,SM2)	1	Cytotoxic T cell	0.819	0.966	193
(iD,SM2)	2	CD14+ monocyte	0.867	0.998	60
(iD,SM2)	3	CD16+ monocyte	0.944	1	18
(iD,SM2)	4	B cell	0.975	1	79
(iD,SM2)	5	CD4+ T cell	0.955	0.987	112
(iD,SM2)	6	Megakaryocyte	1	1	14
(iD,SM2)	7	Plasmacytoid dendritic cell	NA	NA	0
(iD,SM2)	8	Dendritic cell	NA	NA	0
(iD,SM2)	9	Natural killer cell	0.7	1	50
(iD,SM2)	10	MeanAcrossCellTypes	0.894	0.993	526
(SM2, 10X)	1	bladder cell	1	1	192
(SM2, 10X)	2	bladder urothelial cell	1	1	141
(SM2, 10X)	3	endothelial cell	0.942	0.999	971
(SM2, 10X)	4	natural killer cell	0.937	1	142
(SM2, 10X)	5	myeloid cell	0	NA	2
(SM2, 10X)	6	B cell	0.941	0.997	5615
(SM2, 10X)	7	T cell	0.846	0.994	1985
(SM2, 10X)	8	basal cell of epidermis	0.997	1	2020
(SM2, 10X)	9	leukocyte	0.105	1	19
(SM2, 10X)	10	mesenchymal cell	0.794	0.987	5200
(SM2, 10X)	11	blood cell	0.503	0.975	153
(SM2, 10X)	12	epithelial cell	0.717	0.996	99
(SM2, 10X)	13	stromal cell	0.889	0.997	1153
(SM2, 10X)	14	lung endothelial cell	0.958	1	24
(SM2, 10X)	15	monocyte	0.214	0.963	42
(SM2, 10X)	16	classical monocyte	1	1	4
(SM2, 10X)	17	ciliated columnar cell of tracheobronchial tree	NA	NA	0
(SM2, 10X)	18	macrophage	0.216	0.997	208
(SM2, 10X)	19	kidney collecting duct epithelial cell	0.833	1	24
(SM2, 10X)	20	keratinocyte	0.735	0.994	1035
(SM2, 10X)	21	skeletal muscle satellite cell	0.909	1	11
(SM2, 10X)	22	mesenchymal stem cell	0.899	0.998	169
(SM2, 10X)	23	immature T cell	0.973	0.999	222
(SM2, 10X)	24	DN1 thymic pro-T cell	NA	NA	0
(SM2, 10X)	25	basal cell	1	1	27
(SM2, 10X)	26	luminal epithelial cell of mammary gland	1	1	35
(SM2, 10X)	27	granulocyte	1	1	73
(SM2, 10X)	28	basophil	NA	NA	0
(SM2, 10X)	29	immature B cell	0	NA	3
(SM2, 10X)	30	late pro-B cell	1	0.988	14
(SM2, 10X)	31	granulocytopoietic cell	0.929	1	14
(SM2, 10X)	32	hematopoietic precursor cell	0.25	1	24
(SM2, 10X)	33	hepatocyte	0.997	1	374
(SM2, 10X)	34	endothelial cell of hepatic sinusoid	NA	NA	0
(SM2, 10X)	35	fibroblast	1	1	4
(SM2, 10X)	36	endocardial cell	1	1	1
(SM2, 10X)	37	cardiac muscle cell	NA	NA	0
(SM2, 10X)	38	MeanAcrossCellTypes	0.768	0.996	20000
(CL,FC1)	1	gamma	0.944	1	18
(CL,FC1)	2	acinar	1	1	21
(CL,FC1)	3	alpha	1	1	239
(CL,FC1)	4	delta	0.76	1	25
(CL,FC1)	5	beta	0.981	0.998	258
(CL,FC1)	6	ductal	0.972	1	36
(CL,FC1)	7	endothelial	0.357	1	14
(CL,FC1)	8	activated_stellate	1	0.997	16
(CL,FC1)	9	schwann	0.4	0.999	5
(CL,FC1)	10	mast	0.333	0.94	3
(CL,FC1)	11	macrophage	1	1	1
(CL,FC1)	12	epsilon	0	NA	1
(CL,FC1)	13	quiescent_stellate	1	1	1
(CL,FC1)	14	MeanAcrossCellTypes	0.75	0.994	638

## Sheet: Table_S6
Table S6. 2*2 Confusion Matrix for Each Method on Each Dataset
Condition	Predicted_Known	Predicted_Unknown	Dataset	Method
True Known	3256	0	CEL-Seq2 → 10x Chromium (v2)	CaSTLe
True Unknown	106	0	CEL-Seq2 → 10x Chromium (v2)	CaSTLe
True Known	1231	2025	CEL-Seq2 → 10x Chromium (v2)	CHETAH
True Unknown	67	39	CEL-Seq2 → 10x Chromium (v2)	CHETAH
True Known	3251	5	CEL-Seq2 → 10x Chromium (v2)	PCLDA
True Unknown	106	0	CEL-Seq2 → 10x Chromium (v2)	PCLDA
True Known	3252	4	CEL-Seq2 → 10x Chromium (v2)	scClassify
True Unknown	98	8	CEL-Seq2 → 10x Chromium (v2)	scClassify
True Known	2892	364	CEL-Seq2 → 10x Chromium (v2)	scID
True Unknown	102	4	CEL-Seq2 → 10x Chromium (v2)	scID
True Known	1855	1401	CEL-Seq2 → 10x Chromium (v2)	SCINA
True Unknown	19	87	CEL-Seq2 → 10x Chromium (v2)	SCINA
True Known	3009	247	CEL-Seq2 → 10x Chromium (v2)	scmapcell
True Unknown	106	0	CEL-Seq2 → 10x Chromium (v2)	scmapcell
True Known	3256	0	CEL-Seq2 → 10x Chromium (v2)	Seurat
True Unknown	106	0	CEL-Seq2 → 10x Chromium (v2)	Seurat
True Known	2900	356	CEL-Seq2 → 10x Chromium (v2)	singleCellNet
True Unknown	55	51	CEL-Seq2 → 10x Chromium (v2)	singleCellNet
True Known	3256	0	CEL-Seq2 → 10x Chromium (v2)	SingleR
True Unknown	106	0	CEL-Seq2 → 10x Chromium (v2)	SingleR
True Known	3184	0	CEL-Seq2 → 10x Chromium (v3)	CaSTLe
True Unknown	38	0	CEL-Seq2 → 10x Chromium (v3)	CaSTLe
True Known	1737	1447	CEL-Seq2 → 10x Chromium (v3)	CHETAH
True Unknown	20	18	CEL-Seq2 → 10x Chromium (v3)	CHETAH
True Known	3184	0	CEL-Seq2 → 10x Chromium (v3)	PCLDA
True Unknown	38	0	CEL-Seq2 → 10x Chromium (v3)	PCLDA
True Known	3179	5	CEL-Seq2 → 10x Chromium (v3)	scClassify
True Unknown	33	5	CEL-Seq2 → 10x Chromium (v3)	scClassify
True Known	2523	661	CEL-Seq2 → 10x Chromium (v3)	scID
True Unknown	27	11	CEL-Seq2 → 10x Chromium (v3)	scID
True Known	2323	861	CEL-Seq2 → 10x Chromium (v3)	SCINA
True Unknown	2	36	CEL-Seq2 → 10x Chromium (v3)	SCINA
True Known	2918	266	CEL-Seq2 → 10x Chromium (v3)	scmapcell
True Unknown	38	0	CEL-Seq2 → 10x Chromium (v3)	scmapcell
True Known	3184	0	CEL-Seq2 → 10x Chromium (v3)	Seurat
True Unknown	38	0	CEL-Seq2 → 10x Chromium (v3)	Seurat
True Known	3036	148	CEL-Seq2 → 10x Chromium (v3)	singleCellNet
True Unknown	22	16	CEL-Seq2 → 10x Chromium (v3)	singleCellNet
True Known	3184	0	CEL-Seq2 → 10x Chromium (v3)	SingleR
True Unknown	38	0	CEL-Seq2 → 10x Chromium (v3)	SingleR
True Known	3664	0	CEL-Seq2 → Seq-Well	CaSTLe
True Unknown	63	0	CEL-Seq2 → Seq-Well	CaSTLe
True Known	334	3330	CEL-Seq2 → Seq-Well	CHETAH
True Unknown	19	44	CEL-Seq2 → Seq-Well	CHETAH
True Known	3655	9	CEL-Seq2 → Seq-Well	PCLDA
True Unknown	62	1	CEL-Seq2 → Seq-Well	PCLDA
True Known	3550	114	CEL-Seq2 → Seq-Well	scClassify
True Unknown	56	7	CEL-Seq2 → Seq-Well	scClassify
True Known	3255	409	CEL-Seq2 → Seq-Well	scID
True Unknown	51	12	CEL-Seq2 → Seq-Well	scID
True Known	1609	2055	CEL-Seq2 → Seq-Well	SCINA
True Unknown	23	40	CEL-Seq2 → Seq-Well	SCINA
True Known	1763	1901	CEL-Seq2 → Seq-Well	scmapcell
True Unknown	55	8	CEL-Seq2 → Seq-Well	scmapcell
True Known	3664	0	CEL-Seq2 → Seq-Well	Seurat
True Unknown	63	0	CEL-Seq2 → Seq-Well	Seurat
True Known	2185	1479	CEL-Seq2 → Seq-Well	singleCellNet
True Unknown	11	52	CEL-Seq2 → Seq-Well	singleCellNet
True Known	3664	0	CEL-Seq2 → Seq-Well	SingleR
True Unknown	63	0	CEL-Seq2 → Seq-Well	SingleR
True Known	3256	0	Smart-seq2 → 10x Chromium (v2)	CaSTLe
True Unknown	106	0	Smart-seq2 → 10x Chromium (v2)	CaSTLe
True Known	1583	1673	Smart-seq2 → 10x Chromium (v2)	CHETAH
True Unknown	12	94	Smart-seq2 → 10x Chromium (v2)	CHETAH
True Known	3254	2	Smart-seq2 → 10x Chromium (v2)	PCLDA
True Unknown	106	0	Smart-seq2 → 10x Chromium (v2)	PCLDA
True Known	3249	7	Smart-seq2 → 10x Chromium (v2)	scClassify
True Unknown	86	20	Smart-seq2 → 10x Chromium (v2)	scClassify
True Known	3026	230	Smart-seq2 → 10x Chromium (v2)	scID
True Unknown	102	4	Smart-seq2 → 10x Chromium (v2)	scID
True Known	1958	1298	Smart-seq2 → 10x Chromium (v2)	SCINA
True Unknown	10	96	Smart-seq2 → 10x Chromium (v2)	SCINA
True Known	3150	106	Smart-seq2 → 10x Chromium (v2)	scmapcell
True Unknown	106	0	Smart-seq2 → 10x Chromium (v2)	scmapcell
True Known	3256	0	Smart-seq2 → 10x Chromium (v2)	Seurat
True Unknown	106	0	Smart-seq2 → 10x Chromium (v2)	Seurat
True Known	2904	352	Smart-seq2 → 10x Chromium (v2)	singleCellNet
True Unknown	65	41	Smart-seq2 → 10x Chromium (v2)	singleCellNet
True Known	3256	0	Smart-seq2 → 10x Chromium (v2)	SingleR
True Unknown	106	0	Smart-seq2 → 10x Chromium (v2)	SingleR
True Known	3184	0	Smart-seq2 → 10x Chromium (v3)	CaSTLe
True Unknown	38	0	Smart-seq2 → 10x Chromium (v3)	CaSTLe
True Known	2453	731	Smart-seq2 → 10x Chromium (v3)	CHETAH
True Unknown	19	19	Smart-seq2 → 10x Chromium (v3)	CHETAH
True Known	3184	0	Smart-seq2 → 10x Chromium (v3)	PCLDA
True Unknown	38	0	Smart-seq2 → 10x Chromium (v3)	PCLDA
True Known	3181	3	Smart-seq2 → 10x Chromium (v3)	scClassify
True Unknown	31	7	Smart-seq2 → 10x Chromium (v3)	scClassify
True Known	2258	926	Smart-seq2 → 10x Chromium (v3)	scID
True Unknown	37	1	Smart-seq2 → 10x Chromium (v3)	scID
True Known	2505	679	Smart-seq2 → 10x Chromium (v3)	SCINA
True Unknown	4	34	Smart-seq2 → 10x Chromium (v3)	SCINA
True Known	2995	189	Smart-seq2 → 10x Chromium (v3)	scmapcell
True Unknown	38	0	Smart-seq2 → 10x Chromium (v3)	scmapcell
True Known	3184	0	Smart-seq2 → 10x Chromium (v3)	Seurat
True Unknown	38	0	Smart-seq2 → 10x Chromium (v3)	Seurat
True Known	2992	192	Smart-seq2 → 10x Chromium (v3)	singleCellNet
True Unknown	21	17	Smart-seq2 → 10x Chromium (v3)	singleCellNet
True Known	3184	0	Smart-seq2 → 10x Chromium (v3)	SingleR
True Unknown	38	0	Smart-seq2 → 10x Chromium (v3)	SingleR
True Known	6510	0	Smart-seq2 → Drop-seq	CaSTLe
True Unknown	74	0	Smart-seq2 → Drop-seq	CaSTLe
True Known	3517	2993	Smart-seq2 → Drop-seq	CHETAH
True Unknown	2	72	Smart-seq2 → Drop-seq	CHETAH
True Known	6505	5	Smart-seq2 → Drop-seq	PCLDA
True Unknown	74	0	Smart-seq2 → Drop-seq	PCLDA
True Known	6467	43	Smart-seq2 → Drop-seq	scClassify
True Unknown	59	15	Smart-seq2 → Drop-seq	scClassify
True Known	5910	600	Smart-seq2 → Drop-seq	scID
True Unknown	53	21	Smart-seq2 → Drop-seq	scID
True Known	3207	3303	Smart-seq2 → Drop-seq	SCINA
True Unknown	11	63	Smart-seq2 → Drop-seq	SCINA
True Known	5769	741	Smart-seq2 → Drop-seq	scmapcell
True Unknown	64	10	Smart-seq2 → Drop-seq	scmapcell
True Known	6510	0	Smart-seq2 → Drop-seq	Seurat
True Unknown	74	0	Smart-seq2 → Drop-seq	Seurat
True Known	5168	1342	Smart-seq2 → Drop-seq	singleCellNet
True Unknown	16	58	Smart-seq2 → Drop-seq	singleCellNet
True Known	6510	0	Smart-seq2 → Drop-seq	SingleR
True Unknown	74	0	Smart-seq2 → Drop-seq	SingleR
True Known	6394	0	Smart-seq2 → inDrops	CaSTLe
True Unknown	190	0	Smart-seq2 → inDrops	CaSTLe
True Known	786	5608	Smart-seq2 → inDrops	CHETAH
True Unknown	6	184	Smart-seq2 → inDrops	CHETAH
True Known	6392	2	Smart-seq2 → inDrops	PCLDA
True Unknown	190	0	Smart-seq2 → inDrops	PCLDA
True Known	6320	74	Smart-seq2 → inDrops	scClassify
True Unknown	157	33	Smart-seq2 → inDrops	scClassify
True Known	4493	1901	Smart-seq2 → inDrops	scID
True Unknown	29	161	Smart-seq2 → inDrops	scID
True Known	2508	3886	Smart-seq2 → inDrops	SCINA
True Unknown	35	155	Smart-seq2 → inDrops	SCINA
True Known	3799	2595	Smart-seq2 → inDrops	scmapcell
True Unknown	126	64	Smart-seq2 → inDrops	scmapcell
True Known	6394	0	Smart-seq2 → inDrops	Seurat
True Unknown	190	0	Smart-seq2 → inDrops	Seurat
True Known	3465	2929	Smart-seq2 → inDrops	singleCellNet
True Unknown	45	145	Smart-seq2 → inDrops	singleCellNet
True Known	6394	0	Smart-seq2 → inDrops	SingleR
True Unknown	190	0	Smart-seq2 → inDrops	SingleR
True Known	3664	0	Smart-seq2 → Seq-Well	CaSTLe
True Unknown	63	0	Smart-seq2 → Seq-Well	CaSTLe
True Known	930	2734	Smart-seq2 → Seq-Well	CHETAH
True Unknown	3	60	Smart-seq2 → Seq-Well	CHETAH
True Known	3658	6	Smart-seq2 → Seq-Well	PCLDA
True Unknown	63	0	Smart-seq2 → Seq-Well	PCLDA
True Known	3617	47	Smart-seq2 → Seq-Well	scClassify
True Unknown	52	11	Smart-seq2 → Seq-Well	scClassify
True Known	3513	151	Smart-seq2 → Seq-Well	scID
True Unknown	52	11	Smart-seq2 → Seq-Well	scID
True Known	1360	2304	Smart-seq2 → Seq-Well	SCINA
True Unknown	12	51	Smart-seq2 → Seq-Well	SCINA
True Known	2368	1296	Smart-seq2 → Seq-Well	scmapcell
True Unknown	56	7	Smart-seq2 → Seq-Well	scmapcell
True Known	3664	0	Smart-seq2 → Seq-Well	Seurat
True Unknown	63	0	Smart-seq2 → Seq-Well	Seurat
True Known	1770	1894	Smart-seq2 → Seq-Well	singleCellNet
True Unknown	15	48	Smart-seq2 → Seq-Well	singleCellNet
True Known	3664	0	Smart-seq2 → Seq-Well	SingleR
True Unknown	63	0	Smart-seq2 → Seq-Well	SingleR
True Known	13681	0	SMARTer → SMART-seq v4 (PVC)	CaSTLe
True Unknown	144	0	SMARTer → SMART-seq v4 (PVC)	CaSTLe
True Known	13669	12	SMARTer → SMART-seq v4 (PVC)	CHETAH
True Unknown	114	30	SMARTer → SMART-seq v4 (PVC)	CHETAH
True Known	13681	0	SMARTer → SMART-seq v4 (PVC)	PCLDA
True Unknown	144	0	SMARTer → SMART-seq v4 (PVC)	PCLDA
True Known	13119	562	SMARTer → SMART-seq v4 (PVC)	scClassify
True Unknown	0	144	SMARTer → SMART-seq v4 (PVC)	scClassify
True Known	10126	3555	SMARTer → SMART-seq v4 (PVC)	scID
True Unknown	144	0	SMARTer → SMART-seq v4 (PVC)	scID
True Known	13576	105	SMARTer → SMART-seq v4 (PVC)	SCINA
True Unknown	1	143	SMARTer → SMART-seq v4 (PVC)	SCINA
True Known	13681	0	SMARTer → SMART-seq v4 (PVC)	scmapcell
True Unknown	143	1	SMARTer → SMART-seq v4 (PVC)	scmapcell
True Known	13681	0	SMARTer → SMART-seq v4 (PVC)	Seurat
True Unknown	144	0	SMARTer → SMART-seq v4 (PVC)	Seurat
True Known	13671	10	SMARTer → SMART-seq v4 (PVC)	singleCellNet
True Unknown	21	123	SMARTer → SMART-seq v4 (PVC)	singleCellNet
True Known	13681	0	SMARTer → SMART-seq v4 (PVC)	SingleR
True Unknown	144	0	SMARTer → SMART-seq v4 (PVC)	SingleR
True Known	8158	0	SMARTer → SMART-seq v4 (ALM)	CaSTLe
True Unknown	130	0	SMARTer → SMART-seq v4 (ALM)	CaSTLe
True Known	8152	6	SMARTer → SMART-seq v4 (ALM)	CHETAH
True Unknown	107	23	SMARTer → SMART-seq v4 (ALM)	CHETAH
True Known	8158	0	SMARTer → SMART-seq v4 (ALM)	PCLDA
True Unknown	130	0	SMARTer → SMART-seq v4 (ALM)	PCLDA
True Known	7765	393	SMARTer → SMART-seq v4 (ALM)	scClassify
True Unknown	0	130	SMARTer → SMART-seq v4 (ALM)	scClassify
True Known	2812	5346	SMARTer → SMART-seq v4 (ALM)	scID
True Unknown	130	0	SMARTer → SMART-seq v4 (ALM)	scID
True Known	5154	3004	SMARTer → SMART-seq v4 (ALM)	SCINA
True Unknown	2	128	SMARTer → SMART-seq v4 (ALM)	SCINA
True Known	8157	1	SMARTer → SMART-seq v4 (ALM)	scmapcell
True Unknown	130	0	SMARTer → SMART-seq v4 (ALM)	scmapcell
True Known	8158	0	SMARTer → SMART-seq v4 (ALM)	Seurat
True Unknown	130	0	SMARTer → SMART-seq v4 (ALM)	Seurat
True Known	8153	5	SMARTer → SMART-seq v4 (ALM)	singleCellNet
True Unknown	13	117	SMARTer → SMART-seq v4 (ALM)	singleCellNet
True Known	8158	0	SMARTer → SMART-seq v4 (ALM)	SingleR
True Unknown	130	0	SMARTer → SMART-seq v4 (ALM)	SingleR
True Known	15122	0	SMARTer → Drop-seq (HArc-ME)	CaSTLe
True Unknown	5799	0	SMARTer → Drop-seq (HArc-ME)	CaSTLe
True Known	14292	830	SMARTer → Drop-seq (HArc-ME)	CHETAH
True Unknown	742	5057	SMARTer → Drop-seq (HArc-ME)	CHETAH
True Known	15121	1	SMARTer → Drop-seq (HArc-ME)	PCLDA
True Unknown	5799	0	SMARTer → Drop-seq (HArc-ME)	PCLDA
True Known	15120	2	SMARTer → Drop-seq (HArc-ME)	scClassify
True Unknown	5797	2	SMARTer → Drop-seq (HArc-ME)	scClassify
True Known	6745	8377	SMARTer → Drop-seq (HArc-ME)	scID
True Unknown	2117	3682	SMARTer → Drop-seq (HArc-ME)	scID
True Known	13032	2090	SMARTer → Drop-seq (HArc-ME)	SCINA
True Unknown	530	5269	SMARTer → Drop-seq (HArc-ME)	SCINA
True Known	14900	222	SMARTer → Drop-seq (HArc-ME)	scmapcell
True Unknown	4979	820	SMARTer → Drop-seq (HArc-ME)	scmapcell
True Known	15122	0	SMARTer → Drop-seq (HArc-ME)	Seurat
True Unknown	5799	0	SMARTer → Drop-seq (HArc-ME)	Seurat
True Known	9131	5991	SMARTer → Drop-seq (HArc-ME)	singleCellNet
True Unknown	58	5741	SMARTer → Drop-seq (HArc-ME)	singleCellNet
True Known	15122	0	SMARTer → Drop-seq (HArc-ME)	SingleR
True Unknown	5799	0	SMARTer → Drop-seq (HArc-ME)	SingleR
True Known	4095	0	SMARTer → 10x Chromium (v1)	CaSTLe
True Unknown	1167	0	SMARTer → 10x Chromium (v1)	CaSTLe
True Known	3736	359	SMARTer → 10x Chromium (v1)	CHETAH
True Unknown	1075	92	SMARTer → 10x Chromium (v1)	CHETAH
True Known	4094	1	SMARTer → 10x Chromium (v1)	PCLDA
True Unknown	1167	0	SMARTer → 10x Chromium (v1)	PCLDA
True Known	4095	0	SMARTer → 10x Chromium (v1)	scClassify
True Unknown	1167	0	SMARTer → 10x Chromium (v1)	scClassify
True Known	934	3161	SMARTer → 10x Chromium (v1)	scID
True Unknown	91	1076	SMARTer → 10x Chromium (v1)	scID
True Known	2018	2077	SMARTer → 10x Chromium (v1)	SCINA
True Unknown	104	1063	SMARTer → 10x Chromium (v1)	SCINA
True Known	3960	135	SMARTer → 10x Chromium (v1)	scmapcell
True Unknown	1069	98	SMARTer → 10x Chromium (v1)	scmapcell
True Known	4095	0	SMARTer → 10x Chromium (v1)	Seurat
True Unknown	1167	0	SMARTer → 10x Chromium (v1)	Seurat
True Known	2744	1351	SMARTer → 10x Chromium (v1)	singleCellNet
True Unknown	183	984	SMARTer → 10x Chromium (v1)	singleCellNet
True Known	4095	0	SMARTer → 10x Chromium (v1)	SingleR
True Unknown	1167	0	SMARTer → 10x Chromium (v1)	SingleR
